# Supplementary material for: PRIMO Monte Carlo software benchmarked against a reference dosimetry dataset for 6 MV photon beams from Varian linacs
Source: Radiat Oncol. 2018 Aug 7;13:144. doi: 10.1186/s13014-018-1076-0 (PMC6081807; doi:10.1186/s13014-018-1076-0)
Supplement: Supplementary file 1 — Excel file, with additional tables, and images on the EBT3 film experimental setup. (XLSX 470 kB) [file 13014_2018_1076_MOESM1_ESM.xlsx]

## Sheet: TABLES
	TABLE 1
	Linac	Clinac 2100
	Energy	6 MV photons
	Field size	N linacs	Parameter	IROC Median	IROC 2SD	PRIMO	PRIMO 2SD	PRIMO-IROC (%)
	10×10	116	Dmax depth	1.499	0.018	1.534	0.024	2.3
			PDD z=5 cm	1.295	0.01	1.31	0.02	0.9
			PDD z=15 cm	0.761	0.006	0.755	0.012	-0.8
			PDD z=20 cm	0.576	0.006	0.564	0.01	-2.1
		99
	6x6		PDD z=5 cm	1.327	0.01	1.34	0.02	1
			PDD z=15 cm	0.746	0.006	0.741	0.012	-0.7
			PDD z=20 cm	0.556	0.008	0.543	0.01	-2.4
		99
	20x20		PDD z=5 cm	1.254	0.006	1.26	0.02	0.6
			PDD z=15 cm	0.784	0.006	0.779	0.014	-0.7
			PDD z=20 cm	0.609	0.006	0.597	0.01	-2
	6×6	104		0.957	0.012	0.968	0.015	1.1
	15×15		Output factor at Dmax	1.033	0.012	1.027	0.016	-0.5
	20×20			1.055	0.014	1.042	0.017	-1.2
	30×30			1.082	0.016	1.065	0.017	-1.6
	40×40	116	Off-axis ratio 5 cm left	1.029	0.016	1.018	0.016	-1.1
			Off-axis ratio 10 cm avg	1.041	0.016	1.03	0.016	-1.1
			Off-axis ratio 15 cm left	1.05	0.02	1.057	0.016	0.4
	2×2	4		0.808	0.008	0.821	0.014	1.62
	3×3		IMRT-style MLC output factor at z=10 cm	0.853	0.002	0.862	0.014	1.01
	4×4			0.889	0.01	0.895	0.016	0.65
	6×6			0.94	0.004	0.941	0.016	0.14
	2×2	20		0.778	0.008	0.8	0.014	2.83
	3×3		SBRT-style MLC output factor at z=10 cm	0.82	0.008	0.838	0.014	2.15
	4×4			0.855	0.008	0.874	0.014	2.19
	6×6			0.915	0.006	0.929	0.015	1.57
	TABLE 2
	Linac	Truebeam
	Energy	6FFF MV photons
	Field size	N linacs	Parameter	IROC Median	IROC 2SD	PRIMO	PRIMO 2SD	PRIMO-IROC (%)
	10×10	11	Dmax depth (cm)	1.571	0.008	1.58	0.016	0.57
			PDD z=5 cm	1.334	0.006	1.331	0.012	-0.24
			PDD z=15 cm	0.738	0.006	0.738	0.008	0.02
			PDD z=20 cm	0.543	0.004	0.544	0.006	0.21
	6×6	11
			PDD z=5 cm	1.37	0.01	1.367	0.014	-0.23
			PDD z=15 cm	0.722	0.002	0.722	0.008	0.04
			PDD z=20 cm	0.525	0.004	0.524	0.006	-0.12
	20×20	11
			PDD z=5 cm	1.293	0.004	1.294	0.012	0.07
			PDD z=15 cm	0.759	0.002	0.761	0.008	0.27
			PDD z=20 cm	0.571	0.002	0.572	0.006	0.12
	6×6	11	Output factor at Dmax	0.976	0.006	0.98	0.009	0.38
	15×15			1.017	0.006	1.017	0.011	-0.04
	20×20			1.029	0.006	1.027	0.011	-0.19
	30×30			1.041	0.01	1.041	0.011	0.01
	40×40	11	Off-axis ratio 5 cm left	0.909	0.006	0.914	0.01	0.53
			Off-axis ratio 10 cm avg	0.766	0.002	0.769	0.008	0.34
			Off-axis ratio 15 cm left	0.642	0.006	0.651	0.008	1.33
	2×2	11	IMRT-style MLC output factor at z=10 cm	0.802	0.012	0.828	0.018	3.28
	3×3			0.842	0.008	0.864	0.018	2.64
	4×4			0.875	0.006	0.892	0.018	1.98
	6×6			0.928	0.008	0.939	0.018	1.17
	2×2	4	SBRT-style MLC output factor at z=10 cm	0.786	0.006	0.811	0.016	3.16
	3×3			0.827	0.01	0.851	0.018	2.86
	4×4			0.861	0.008	0.882	0.018	2.4
	6×6			0.92	0.006	0.933	0.018	1.42
	TABLE 3
	Field size		Parameter	IROC Median	IROC 2SD	DPM	DPM 2SD	PENELOPE	PENELOPE2SD	EBT3 Mean	Uncertainty (k=2)	Pinpoint Mean	Uncertainty (k=2)
	2×2		IMRT-style MLC output factor at z=10 cm	0.808	0.008	0.821	0.014	0.822	0.015	0.823	0.04	0.816	0.013056
	3×3			0.853	0.002	0.862	0.014	0.856	0.015	0.869	0.04	0.857	0.013712
	4×4			0.889	0.01	0.895	0.016	0.894	0.017	0.9	0.04	0.891	0.014256
	6×6			0.94	0.004	0.941	0.016	0.942	0.017	0.949	0.04	0.94	0.01504
	2×2		SBRT-style MLC output factor at z=10 cm	0.778	0.008	0.8	0.014	0.796	0.015	0.791	0.03	0.783	0.012528
	3×3			0.82	0.008	0.838	0.014	0.835	0.015	0.828	0.04	0.822	0.013152
	4×4			0.855	0.008	0.874	0.014	0.871	0.015	0.866	0.04	0.857	0.013712
	6×6			0.915	0.008	0.929	0.015	0.925	0.017	0.92	0.04	0.914	0.014624
	TABLE 4
				Differences (%)
	Field size		Parameter	EBT3-IROC	PinPoint-IROC	DPM-EBT3	DPM-PinPoint	EBT3-PinPoint	DPM-PEN
	2×2		IMRT-style MLC output factor at z=10 cm	1.85644	0.990099	-0.243605	0.609013	0.857843	-0.121655
	3×3			1.87573	0.468933	-0.812065	0.580046	1.40023	0.700935
	4×4			1.23735	0.224972	-0.558659	0.446927	1.0101	0.111857
	6×6			0.957447	0	-0.850159	0.10627	0.957447	-0.106157
	2×2		SBRT-style MLC output factor at z=10 cm	1.67095	0.642674	1.125	2.125	1.02171	0.502513
	3×3			0.97561	0.243902	1.19332	1.90931	0.729927	0.359281
	4×4			1.28655	0.233918	0.915332	1.94508	1.05018	0.344432
	6×6			0.546448	-0.10929	0.968784	1.61464	0.656455	0.432432
